# Supplementary material for: Effects of Hydrogen Bonding Solvation by Diverse Fluorinated Bulky Alcohols on the Reaction Rate and Selectivity in Crown Ether Mediated Nucleophilic Fluorination in an Aprotic Solvent
Source: ACS Org Inorg Au. 2024 Nov 28;5(1):69–83. doi: 10.1021/acsorginorgau.4c00081 (PMC11803469; doi:10.1021/acsorginorgau.4c00081)
Supplement: Supplementary file 2 — gg4c00081_si_002.xlsx [file gg4c00081_si_002.xlsx]

## Sheet: Table S1
								1H NMR integrals					Yields
				Entry	18C6 / eq	R-OH / eq	Time / h	Fluorination (R-F)	E2	CH2OAr	R-OR (R = H / alkyl)	RBr	Total conversion	Fluorination	E2	R-OR	Reactivity	General selectivity	Chemoselectivity	TC media	Fl media	E2 media	C-O formation media
		1	RFBr-21	1	0.5		2	6.88	1.15	-	1	32.43	0.2178	0.165943	0.0277376	0.0241196	0.2178	0.761905	0.856787
			RFBr-21	2			4	9.4	1.86	-	1	35.91	0.254515	0.195142	0.0386132	0.0207598	0.254515	0.766721	0.834813
			RFBr-21	3			6	7	1.75	-	1	25.33	0.277936	0.199544	0.049886	0.0285063	0.277936	0.717949	0.8
			RFKin-01-3	4			26	6.19	1.69	-	1	12.65	0.412448	0.287506	0.0784951	0.0464468	0.412448	0.697072	0.785533
			RFKin-01-3	5			48	5.4	1.62	-	1	5.63	0.587546	0.395604	0.118681	0.0732601	0.587546	0.673317	0.769231
		2	RFKin-02-2	6	1	-	2	7.42	1	36.88	3	25.46	0.309653	0.201193	0.027115	0.0813449	0.309653	0.649737	0.881235
			RFKin-02-2	7			4	4.42	1	19.88	2.21	13.25	0.365421	0.211686	0.0478927	0.105843	0.365421	0.579292	0.815498
			RFKin-02-2	8			26	4.39	1	-	1	1.6	0.79975	0.549437	0.125156	0.125156	0.79975	0.687011	0.814471
			RFBr-15	9			48	5.74	1		0.75	1.66	0.818579	0.627322	0.10929	0.0819672	0.818579	0.766355	0.851632
		3	RFKin-04	10	1	TBOH / 3.0	4	10.28	1	40.3	2.85	27.17	0.342131	0.24891	0.0242131	0.0690073	0.342131	0.72753	0.911348
			RFKin-04	11			18	5.73	1	11.47	3.07	2.67	0.785886	0.459503	0.0801925	0.246191	0.785886	0.584694	0.851412
			RFKin-04	12			24	6.92	1	-	1.16	1.1	0.891945	0.679764	0.0982318	0.113949	0.891945	0.762115	0.873737
		4	RFKin-06-2	13	1	TBOH / 6.0	2	8.06	1	31.6	1.05	22.49	0.310123	0.247239	0.0306748	0.0322086	0.310123	0.79723	0.889625
			RFKin-06-2	14			4	7.3	1.18	-	1	7.93	0.544515	0.419299	0.0677771	0.0574383	0.544515	0.770042	0.860849
			RFKin-06-2	15			24	4.31	1	5.96	0.63	1.02	0.853448	0.619253	0.143678	0.0905172	0.853448	0.725589	0.811676
		5	RFKin-13	16	1	TBOH-F3 / 3.0	2	14.25	1	-	3.03	29.09	0.385898	0.300823	0.0211104	0.0639645	0.385898	0.77954	0.934426
			RFKin-13	17			4	9.07	1	19.61	2.78	7.76	0.623484	0.440078	0.0485201	0.134886	0.623484	0.705837	0.900695
			RFKin-13	18			8	10.05	1	17.65	2.51	5.09	0.727078	0.538874	0.0536193	0.134584	0.727078	0.74115	0.909502
			RFKin-13	19			24	10.84	1	-	1.79	0	1	0.795304	0.0733676	0.131328	1	0.795304	0.915541
		6	RFKin-08	20	1	TBOH-F6 / 3.0	2	1	0	18.2	0	17.22	0.0548847	0.0548847	0	0	0.0548847	1	1
			RFKin-08	21			4	2.02	0	-	1	12.07	0.200133	0.133863	0	0.0662691	0.200133	0.668874	1
			RFKin-08	22			6	9.41	1	50.89	3.06	38.42	0.259588	0.181345	0.0192715	0.0589709	0.259588	0.698589	0.903939
			RFKin-08	23			24	35.3	1.72	-	34.78	1	0.986264	0.48489	0.0236264	0.477747	0.986264	0.491643	0.953539
		7	RFKin-03-2	24	2	-	2	4.01	1	9.08	0.12	4.95	0.508929	0.397817	0.0992063	0.0119048	0.508929	0.781676	0.800399	0.456557	0.336118	0.072859	0.0475803
			RFKin-03-3					5.9	1	-	1.79	12.81	0.404186	0.274419	0.0465116	0.0832558	0.404186	0.678941	0.855072
			RFKin-03-2	25			4	4.11	1	8.94	0.35	4.48	0.549296	0.413481	0.100604	0.0352113	0.549296	0.752747	0.804305	0.560639	0.397509	0.0825807	0.0805495
			RFKin-03-3					5.91	1	-	1.95	6.63	0.571982	0.381536	0.0645578	0.125888	0.571982	0.667043	0.855282
			RFKin-03-2	26			22	4.46	1	5.42	0.96	0	1	0.694704	0.155763	0.149533	1	0.694704	0.81685
		8	RFKin-07-2	27	2	TBOH / 6.0	2	12.15	1	25.77	0.51	13.11	0.510273	0.453866	0.0373552	0.0190512	0.510273	0.889458	0.923954
			RFKin-07-2	28			4	6.91	1	12.11	0.52	4.68	0.643021	0.527079	0.0762777	0.0396644	0.643021	0.819692	0.873578
			RFKin-07-2	29			24	7.37	1	-	1.84	0	1	0.721841	0.0979432	0.180215	1	0.721841	0.880526
		9	RFKin-11	30	2	TBOH-F3 / 3.0	2	7.13	1	12.81	1.05	4.63	0.664736	0.516293	0.0724113	0.0760319	0.664736	0.776688	0.876999
			RFKin-11	31			4	8.28	1	11.93	0.9	2.75	0.787316	0.640371	0.0773395	0.0696056	0.787316	0.81336	0.892241
			RFKin-11	32			6	10.2	1	12.12	0.25	1.67	0.872713	0.777439	0.0762195	0.0190549	0.872713	0.89083	0.910714
			RFKin-11	33			24	18.27	2.39	20.09	1.84	1	0.957447	0.777447	0.101702	0.0782979	0.957447	0.812	0.884318
		10	RFKin-12	34	2	TBOH-F3 / 6.0	2	9.15	1	18.05	0.4	8.5	0.553806	0.480315	0.0524934	0.0209974	0.553806	0.867299	0.901478
			RFKin-12	35			4	9.34	1	13.12	0.52	3.26	0.769122	0.661473	0.0708215	0.0368272	0.769122	0.860037	0.903288
			RFKin-12	36			6	13.82	1	-	2.8	2.27	0.885872	0.694822	0.0502765	0.140774	0.885872	0.784336	0.932524
			RFKin-12	37			24	9.06	0	12.05	1.99	1	0.917012	0.751867	0	0.165145	0.917012	0.81991	1
		11	RFKin-09	38	2	TBOH-F6 / 3.0	2	5.95	1	22.94	0.82	16.17	0.324561	0.248538	0.0417711	0.0342523	0.324561	0.765766	0.856115
			RFKin-09	39			4	7.92	1	20.61	0.59	12.1	0.440074	0.366497	0.0462749	0.0273022	0.440074	0.832808	0.887892
			RFKin-09	40			6	6.68	1	15.12	0.82	7.63	0.526968	0.414135	0.0619963	0.0508369	0.526968	0.785882	0.869792
			RFKin-09	41			24	9.8	1	-	6.21	0	1	0.576132	0.0587889	0.365079	1	0.576132	0.907407
		12	RFKin-10	42	2	TBOH-F6 / 6.0	4	10.13	1	116.37	0.83	105.41	0.1019	0.0863083	0.00852006	0.00707165	0.1019	0.84699	0.910153
			RFKin-10	43			6	10.31	1	78.91	1.33	67.27	0.158178	0.12902	0.0125141	0.0166437	0.158178	0.815665	0.911583
			RFKin-10	44			24	10.81	1	-	13.92	7.93	0.764409	0.321153	0.0297089	0.413547	0.764409	0.420132	0.915326
