# Supplementary material for: Effects of Hydrogen Bonding Solvation by Diverse Fluorinated Bulky Alcohols on the Reaction Rate and Selectivity in Crown Ether Mediated Nucleophilic Fluorination in an Aprotic Solvent
Source: ACS Org Inorg Au. 2024 Nov 28;5(1):69–83. doi: 10.1021/acsorginorgau.4c00081 (PMC11803469; doi:10.1021/acsorginorgau.4c00081)
Supplement: Supplementary file 3 — gg4c00081_si_003.xlsx [file gg4c00081_si_003.xlsx]

## Sheet: Table S2
					1H NMR integrals					Yields
	Entry	18C6 / eq	R-OH / eq	Time / h	Fluorination (R-F)	E2	CH2OAr	R-OR (R = H / alkyl)	RBr	Total conversion	Fluorination	E2	R-OR
	1	1	H2O / 3.0	24	12.41	1	-	3.05	4.21	0.796323	0.600387	0.0483793	0.147557
	2	1	BDMb-F12 / 1.0	24	6.23	1	-	2	3.82	0.70728	0.477395	0.0766284	0.153257
	3	1	BDMb-F12 / 3.0	24	3.45	1	-	3.39	7.04	0.526882	0.231855	0.0672043	0.227823
	4	1	TBOHt-F6 / 3.0	24	5.01	1	-	4.35	6.3	0.621849	0.30072	0.060024	0.261104
	5	2	HFIP / 3.0	3	2.16	1	-	4.4	4.43	0.630525	0.18015	0.0834028	0.366972
