# Supplementary material for: Effects of Hydrogen Bonding Solvation by Diverse Fluorinated Bulky Alcohols on the Reaction Rate and Selectivity in Crown Ether Mediated Nucleophilic Fluorination in an Aprotic Solvent
Source: ACS Org Inorg Au. 2024 Nov 28;5(1):69–83. doi: 10.1021/acsorginorgau.4c00081 (PMC11803469; doi:10.1021/acsorginorgau.4c00081)
Supplement: Supplementary file 4 — gg4c00081_si_004.zip [file gg4c00081_si_004.zip]

Archive with 6 entries (5 files):
- XYZ-F3/
- XYZ-F3/KBr-18C6-TOH.xyz
- XYZ-F3/KF-18C6-TOH.xyz
- XYZ-F3/TOHa.xyz
- XYZ-F3/TS1-18C6-TOH.xyz
- XYZ-F3/TS2-18C6-TOH.xyz
