# Supplementary material for: Effects of Hydrogen Bonding Solvation by Diverse Fluorinated Bulky Alcohols on the Reaction Rate and Selectivity in Crown Ether Mediated Nucleophilic Fluorination in an Aprotic Solvent
Source: ACS Org Inorg Au. 2024 Nov 28;5(1):69–83. doi: 10.1021/acsorginorgau.4c00081 (PMC11803469; doi:10.1021/acsorginorgau.4c00081)
Supplement: Supplementary file 4 — gg4c00081_si_004.zip [file gg4c00081_si_004.zip › XYZ-F3/KBr-18C6-TOH.xyz]

59
Coordinates from ORCA-job geom
  C   -2.98615775355390     -1.99645445066462     -3.48656355208960
  O   -1.70196697191158     -2.58029600738777     -3.36768289219737
  C   -3.94923300552621     -2.71046751938859     -2.56894024966146
  C   -0.74654978124647     -2.05946552445545     -4.27481134547088
  C   0.53410407185373     -2.85205969838099     -4.16640035466309
  O   1.08704887001924     -2.68818845199564     -2.87540735146133
  O   -3.55172562371089     -2.52744353370005     -1.22386082067771
  C   2.30631723353561     -3.38267454812778     -2.68686848287614
  C   2.81317297102722     -3.15582004289465     -1.28291502049539
  C   -4.41402194031301     -3.15083156085879     -0.29002361673800
  C   -3.90308187559249     -2.92201908303132      1.11211075295956
  O   -2.66116767853973     -3.58378872125051      1.27819915374713
  O   1.92504058082126     -3.75578899846721     -0.35627672737688
  C   -2.14868597297776     -3.51074047288425      2.59538661787767
  C   2.34576434067144     -3.63579160491534      0.99113261325925
  C   1.36968237270080     -4.35385863352734      1.89187403375586
  C   -0.86505998509498     -4.30100023118027      2.67873308495416
  O   0.11414741058219     -3.70155826237946      1.85282787936097
  H   -3.35459389346367     -2.08392144566656     -4.52650439829831
  H   -2.94353847841929     -0.91871774561268     -3.23472795584610
  H   -4.96577677602316     -2.30260106510629     -2.73104150092135
  H   -3.97384844385786     -3.78957772949852     -2.81540820102881
  H   -0.55506195695811     -0.99034687324785     -4.05852226625926
  H   -1.12235594491041     -2.13172017688934     -5.31326003502627
  H   1.24217616615891     -2.49422373690487     -4.93884180355854
  H   0.33265634238907     -3.92312764809814     -4.36179624548016
  H   3.06793129008749     -3.02185984791571     -3.40498193847838
  H   2.15825227325305     -4.46527104519560     -2.86593657930883
  H   3.82123254187478     -3.60534533567327     -1.19347309291026
  H   2.89716189678989     -2.07198876391066     -1.07862836193923
  H   -4.47673355845881     -4.23651031188957     -0.49734742921113
  H   -5.43544384964550     -2.73108422425596     -0.37177080440630
  H   -4.64775950755252     -3.31854409892560      1.82872231434461
  H   -3.78290679900730     -1.83986541767870      1.30167605729130
  H   -2.87551752480721     -3.93312598738192      3.31580996155963
  H   -1.96645088641759     -2.45582956249961      2.87800321385305
  H   3.34767940764480     -4.08863817649196      1.12224907623132
  H   2.40869212179511     -2.56802495566134      1.27329726947350
  H   1.76995886848555     -4.35410466395547      2.92424614699505
  H   1.26097597251208     -5.40807954277494      1.57101590747962
  H   -0.52365750934546     -4.31933685500584      3.73185671328462
  H   -1.04280275591367     -5.34697731216246      2.36185678977336
  K   -0.70081296599441     -2.45228639432739     -0.61176344364295
  Br  1.16237734622315      0.32703544771746      0.25440521156496
  C   -2.84138012442364      1.43936247174965      0.34401602436700
  O   -2.05885787856740      0.35758337381329      0.80678220838186
  C   -4.28159559999536      0.94285337618892      0.20177960551184
  C   -2.31047024163388      2.00352652490545     -0.97905855785282
  C   -2.79066802985574      2.54398932386313      1.42906633438760
  H   -1.09702297734972      0.52501010316934      0.66978257523115
  H   -4.95168818484263      1.74809884073974     -0.13078879507912
  H   -4.65371466727250      0.54096577313480      1.15487443616127
  H   -4.29529531052832      0.13655747257733     -0.54465472990569
  H   -2.91286743758143      2.85743431601888     -1.32074315301700
  H   -2.36373410455215      1.21411957780737     -1.74259370571311
  H   -1.26216016172293      2.32111405818286     -0.88392201809240
  F   -3.54487454129341      3.61788492092556      1.10267433706094
  F   -1.53514870166686      2.99944020282671      1.62828992555677
  F   -3.23554267789731      2.10913047859989      2.62475718525986
