# Supplementary material for: Effects of Hydrogen Bonding Solvation by Diverse Fluorinated Bulky Alcohols on the Reaction Rate and Selectivity in Crown Ether Mediated Nucleophilic Fluorination in an Aprotic Solvent
Source: ACS Org Inorg Au. 2024 Nov 28;5(1):69–83. doi: 10.1021/acsorginorgau.4c00081 (PMC11803469; doi:10.1021/acsorginorgau.4c00081)
Supplement: Supplementary file 4 — gg4c00081_si_004.zip [file gg4c00081_si_004.zip › XYZ-F3/KF-18C6-TOH.xyz]

59
Coordinates from ORCA-job geom
  C   -3.04683451723466     -2.15952844190268     -3.59306319540485
  O   -1.75926253946591     -2.72912612743999     -3.44839560879176
  C   -4.01788519765338     -2.87320431433429     -2.68375438702756
  C   -0.80678006172997     -2.23247637106119     -4.37107796154073
  C   0.50632494469404     -2.95329892930255     -4.17882843836474
  O   1.01639731732328     -2.66229317805993     -2.89401539145625
  O   -3.65340691052048     -2.66460123488520     -1.33370165569797
  C   2.28779252137403     -3.22729385103526     -2.63398793927560
  C   2.71826231524606     -2.87647912392482     -1.22967585646604
  C   -4.50637447232406     -3.31804736287207     -0.41327294394348
  C   -4.04623929402810     -3.04689210259842      0.99870070844277
  O   -2.78234410414235     -3.64689621324724      1.21438547744385
  O   1.88759471225192     -3.54696754138841     -0.29766975593701
  C   -2.30035830163294     -3.48809073932276      2.53563409638025
  C   2.22810864068959     -3.28581812460067      1.05231416042386
  C   1.29865054092709     -4.04868133285674      1.96571121748174
  C   -0.96225444971715     -4.17411429022534      2.67250418259796
  O   -0.00937072121281     -3.51916313478290      1.85865712798491
  H   -3.39893028979142     -2.26285292830070     -4.63738263700980
  H   -3.01816535297893     -1.07838950096870     -3.35311370397650
  H   -5.03729216336177     -2.48449635732665     -2.87404137290342
  H   -4.02000778017813     -3.95597760784694     -2.91536234529184
  H   -0.66529459090114     -1.14354867911315     -4.22725797437643
  H   -1.15578713671733     -2.39364256572170     -5.40919623943714
  H   1.21384762220361     -2.61933906304218     -4.96259282197896
  H   0.36219840904315     -4.04496573558807     -4.29701729406189
  H   3.03562456039889     -2.83219737300008     -3.34882496364163
  H   2.25069462861917     -4.32710276542456     -2.75730051928746
  H   3.77307132831764     -3.18439338790771     -1.09182884195903
  H   2.64563788029105     -1.78413327221877     -1.07612143857095
  H   -4.51024603424978     -4.40821510851209     -0.60690200125904
  H   -5.54525854443633     -2.95116968097700     -0.52578603676766
  H   -4.79459583925107     -3.46360670020789      1.70039412349455
  H   -3.98350760506668     -1.95718758622419      1.17391204631259
  H   -3.00810453779327     -3.93634367122595      3.25980744128075
  H   -2.20026106033125     -2.41264296668221      2.77749835002698
  H   3.26889599530413     -3.60605445481578      1.25403320665730
  H   2.14979895395247     -2.20184134777988      1.25712260440239
  H   1.66399358353688     -3.95827174664586      3.00712442626039
  H   1.29948624403801     -5.12349208687925      1.69923143586703
  H   -0.65147845056236     -4.14025087472495      3.73477655837064
  H   -1.04915652936438     -5.23859239925479      2.37969071212702
  K   -0.79888454274798     -2.44142205658817     -0.66011010749181
  F   0.84738279986173     -0.11188818283245     -0.03815029755066
  C   -2.16570944243084      1.23619952770807      0.34945531828844
  O   -1.49979550895433      0.02776097166726      0.58353896832894
  C   -3.67047396052071      0.96015220535657      0.25538319911503
  C   -1.66149113354480      1.94314528018365     -0.91882303274744
  C   -1.90383436010950      2.15432999861769      1.57121580574406
  H   -0.48698082098246      0.06699380069892      0.33738224668245
  H   -4.24765322721002      1.88372919488253      0.10310118438467
  H   -4.03203478709490      0.46006011262143      1.16513276940314
  H   -3.84295144791563      0.28805932875916     -0.59691329032235
  H   -2.19729777005251      2.88636658423738     -1.09976482167785
  H   -1.83164496335440      1.27713339740299     -1.77755743299776
  H   -0.58432324040689      2.15142232896072     -0.85607578347163
  F   -2.51784205562685      3.35734138981623      1.46193801518203
  F   -0.58859045811586      2.41268420357474      1.74341494365953
  F   -2.33781879435917      1.61139218916324      2.72831576434407
