# Supplementary material for: Effects of Hydrogen Bonding Solvation by Diverse Fluorinated Bulky Alcohols on the Reaction Rate and Selectivity in Crown Ether Mediated Nucleophilic Fluorination in an Aprotic Solvent
Source: ACS Org Inorg Au. 2024 Nov 28;5(1):69–83. doi: 10.1021/acsorginorgau.4c00081 (PMC11803469; doi:10.1021/acsorginorgau.4c00081)
Supplement: Supplementary file 4 — gg4c00081_si_004.zip [file gg4c00081_si_004.zip › XYZ-F3/TOHa.xyz]

15
Coordinates from ORCA-job geom
  C   -4.55351328491354      3.87189080808171    -11.64716226214475
  O   -3.83124353823609      4.12028982982549    -10.45009831509651
  C   -5.91062721576152      3.22444071457100    -11.35601888842431
  C   -3.69171882810611      2.91368284344483    -12.50623903942704
  C   -4.70490854255218      5.21072985494493    -12.36729685682264
  H   -3.88638342427232      3.34978010993505     -9.86586950190055
  H   -6.47491195584904      3.04187668440184    -12.28148498892296
  H   -6.49494889181612      3.90515356369545    -10.72048113781871
  H   -5.79176159358402      2.26684790934612    -10.82572445571570
  F   -4.29390787535759      2.58913619184851    -13.66873213590546
  F   -3.44423285768819      1.75617404891403    -11.85485817298818
  F   -2.49327275622010      3.43991952829798    -12.81979740484365
  H   -5.19991264459193      5.08260511264625    -13.34013419422551
  H   -3.72524623138149      5.68363771793684    -12.52308789526777
  H   -5.32009035966972      5.87676508210995    -11.74608475049615
