# Supplementary material for: Effects of Hydrogen Bonding Solvation by Diverse Fluorinated Bulky Alcohols on the Reaction Rate and Selectivity in Crown Ether Mediated Nucleophilic Fluorination in an Aprotic Solvent
Source: ACS Org Inorg Au. 2024 Nov 28;5(1):69–83. doi: 10.1021/acsorginorgau.4c00081 (PMC11803469; doi:10.1021/acsorginorgau.4c00081)
Supplement: Supplementary file 4 — gg4c00081_si_004.zip [file gg4c00081_si_004.zip › XYZ-F3/TS1-18C6-TOH.xyz]

81
Coordinates from ORCA-job geom
  C   -3.30579395319945     -3.32911204508856     -4.49172774525176
  O   -1.91253006739117     -3.11568996478344     -4.35495318320631
  C   -3.81888727701156     -4.08698224428306     -3.29100711122201
  C   -1.30004423389665     -2.56413529954706     -5.50546156680416
  C   0.17954491141919     -2.38899433302732     -5.25871048582651
  O   0.38330765525067     -1.45428673526750     -4.21375853367448
  O   -3.65033779780391     -3.30987295174164     -2.11996560178782
  C   1.74883197798076     -1.14974880401313     -3.98504524024380
  C   1.87545730253183     -0.22138142432313     -2.80028420478036
  C   -4.08379421241925     -3.97135743700501     -0.94418077616548
  C   -3.82698739799500     -3.10486370939202      0.26469182303307
  O   -2.43125653755452     -2.94152814580541      0.44889937648871
  O   1.45798476299044     -0.89540931598796     -1.62701718038765
  C   -2.10294432574633     -2.23435606380077      1.63589251617948
  C   1.65657676432568     -0.16003770228466     -0.43288971893218
  C   1.26169471628124     -1.01315512732586      0.74972429570802
  C   -0.60405405104329     -2.09309009321906      1.74863404348253
  O   -0.12724462685375     -1.27311571990366      0.69843791999858
  H   -3.51780228509375     -3.92391009471791     -5.40054787385590
  H   -3.83376980732934     -2.36052397330516     -4.59183602100229
  H   -4.88920785909779     -4.32274223590633     -3.44777092293291
  H   -3.27263300678294     -5.04471469894960     -3.19159827526344
  H   -1.76314712795638     -1.59034525145952     -5.75674462241345
  H   -1.43852568178735     -3.23470047811842     -6.37527539626423
  H   0.65489992723848     -2.03295007080484     -6.19249420232351
  H   0.63939874356088     -3.36032841569412     -4.99364419318094
  H   2.18550457240503     -0.65885158259354     -4.87576986653813
  H   2.31820691831883     -2.07935529575572     -3.79463081069753
  H   2.93302638843079      0.09219796125898     -2.70934476805849
  H   1.26564194654201      0.68916207344343     -2.95939205016909
  H   -3.55089516227057     -4.93569280896222     -0.83642935984051
  H   -5.16765047282001     -4.18861982058839     -1.00473872279970
  H   -4.27488274914592     -3.59893560365228      1.14845738614828
  H   -4.30971835444672     -2.11709699422419      0.14448065771406
  H   -2.47592575984918     -2.78508869826647      2.52099366063446
  H   -2.57439425904806     -1.23590548591230      1.61756159324369
  H   2.72076460853361      0.12609073233626     -0.32957102011557
  H   1.05418810177321      0.76883124921540     -0.45007713685221
  H   1.52072775929781     -0.47664507201222      1.68301640144939
  H   1.83072552108539     -1.96291560198885      0.73575835493984
  H   -0.36415839449695     -1.63949665214386      2.72981628079807
  H   -0.11702333016476     -3.08693890795170      1.70750026546688
  K   -1.31037076388360     -1.65748804375984     -1.88454418718402
  F   -2.29899709090234      0.79070965989393     -2.11324712039622
  H   1.65650504563559      0.03389849387245     -8.97819793235782
  H   -1.69663040582132      1.67251683661907     -6.23099645462957
  H   -3.22856995713434      0.53746542846238     -4.08184167495635
  C   1.77617014609864      0.89470571887455     -8.31484087615800
  H   -0.07068005010201      0.48628336559249     -7.27793565247081
  C   0.79338979286197      1.14651797658635     -7.34784684318717
  C   2.89189652976531      1.72326517018695     -8.43820428981961
  H   3.65249907820673      1.51819330861860     -9.19496427895787
  C   -1.10282520806276      1.75537377606567     -5.30490356369117
  C   -3.11476971431169      1.57525040992596     -3.79087348506343
  H   -2.26196118833227      3.40032540290006     -4.50411748011304
  C   0.93315868305993      2.24912165721915     -6.49103957704959
  C   3.02319858892443      2.82317437332473     -7.57926029767327
  C   -1.93474220196128      2.39340907055428     -4.20480620339274
  O   0.03609856556429      2.58213336789450     -5.52178491235257
  Br  -4.72221447920202      2.06162911767589     -5.69985990289524
  C   2.05511925965813      3.08756779718815     -6.61304910748884
  H   -0.77642474170801      0.74388093786061     -5.00491751026332
  H   -3.86821491753809      2.00459318243010     -3.14239196155422
  H   3.89073696563612      3.48316536746549     -7.66308181764836
  H   2.14812565977740      3.94212702833002     -5.93903820417744
  H   -1.31459030872973      2.51521897021172     -3.30164835217427
  F   -3.00771137392543      3.38413560871333      2.29876551863580
  F   -1.68211450158375      2.55805819707279      0.79704317702108
  C   -2.73815441929600      2.26471494979017      1.58532064067664
  F   -2.30992366857646      1.34214935028930      2.47044678844129
  H   -4.68227444792509      3.80506434781423      0.31862429397658
  H   -5.39412342028682      2.31281206070458      2.34169963339468
  H   -3.55693537271229      3.14169411477575     -0.89783890812259
  C   -4.37782969582945      2.89072563041941     -0.21055398944804
  C   -3.96441751251320      1.78221308545729      0.76717426887255
  C   -5.10135890538312      1.44338051451385      1.73617783894213
  H   -4.80649062679553      0.62341147821910      2.40623607776171
  H   -5.23232304943908      2.53253485234277     -0.80309897124429
  O   -3.60375504236615      0.59816449496737      0.10285593929574
  H   -3.08621926787852      0.76534713461925     -0.73603589842758
  H   -5.97144982974926      1.11531864986032      1.15001729118494
