# Supplementary material for: Effects of Hydrogen Bonding Solvation by Diverse Fluorinated Bulky Alcohols on the Reaction Rate and Selectivity in Crown Ether Mediated Nucleophilic Fluorination in an Aprotic Solvent
Source: ACS Org Inorg Au. 2024 Nov 28;5(1):69–83. doi: 10.1021/acsorginorgau.4c00081 (PMC11803469; doi:10.1021/acsorginorgau.4c00081)
Supplement: Supplementary file 4 — gg4c00081_si_004.zip [file gg4c00081_si_004.zip › XYZ-F3/TS2-18C6-TOH.xyz]

81
Coordinates from ORCA-job geom
  C   -4.48363373443011     -3.27654359461879     -4.04596138282640
  O   -3.16213457902144     -3.78073472305593     -3.98024034393522
  C   -4.98027050924295     -2.96604055223346     -2.65350566499317
  C   -2.63740059524858     -4.19657182865519     -5.22894673162074
  C   -1.29551343486011     -4.85580799600886     -5.01455162033894
  O   -0.37513359097827     -3.91032878853161     -4.50150462873770
  O   -4.20075401438979     -1.93059368971772     -2.08119641570284
  C   0.91814688387721     -4.44032096929588     -4.27086949381830
  C   1.83416676762413     -3.34897184854664     -3.77085946976370
  C   -4.60970662612953     -1.57171231719917     -0.77306387342639
  C   -3.71831234988656     -0.47600109941554     -0.23911414106225
  O   -2.39636414076444     -0.96257881739381     -0.09002705812138
  O   1.39261609975317     -2.90083446522398     -2.50138378570904
  C   -1.49519609333621     -0.00663297809167      0.44090563751234
  C   2.19611650997521     -1.87096292128828     -1.94742176799135
  C   1.70878214200243     -1.54487490500951     -0.55577199114356
  C   -0.13584135176882     -0.63717740488852      0.63131538061687
  O   0.40363454071890     -1.00022931648854     -0.62613618500423
  H   -5.15918034198635     -4.02528994383060     -4.50192576253489
  H   -4.51711074742096     -2.36725808428987     -4.67679171031279
  H   -6.04209200046878     -2.65939347876651     -2.71534617771684
  H   -4.92683866350763     -3.87402287340970     -2.02244414045038
  H   -2.53617945201411     -3.32915420898311     -5.90954696132778
  H   -3.31804955146379     -4.92587161275319     -5.70789810712458
  H   -0.93597799109703     -5.25913060139285     -5.98073397012380
  H   -1.40205133721362     -5.70412506232945     -4.31122757605817
  H   1.33624294913782     -4.85491863507201     -5.20813727328485
  H   0.86612733113186     -5.26193866807301     -3.53047143029147
  H   2.86245625310375     -3.75250576655140     -3.69902808732273
  H   1.84900111214903     -2.50819814845110     -4.48912402163421
  H   -4.56543427816629     -2.45392923382067     -0.10587362979293
  H   -5.65488576289594     -1.20721798965133     -0.78358930935921
  H   -4.11683396047638     -0.13905401943499      0.73699510596853
  H   -3.73054357820468      0.39306143839367     -0.92470799129015
  H   -1.85742858543975      0.36033215316227      1.42032874298946
  H   -1.41844895006208      0.86335322953083     -0.23965038359545
  H   3.25116965531020     -2.19954773268791     -1.88549364286107
  H   2.15093742535331     -0.96897835956665     -2.58650102070719
  H   2.40399619702083     -0.81646778900872     -0.09577202882420
  H   1.70865481074998     -2.45687192032954      0.07213463775161
  H   0.52508797839010      0.09270953587911      1.13705213134616
  H   -0.21843655409908     -1.52826974259459      1.28320651343040
  K   -1.36681751994867     -2.05676120780255     -2.56091222234345
  F   -1.35154903739238      0.15111096836363     -4.01795639317917
  H   -4.77438556068877     -1.65169822107908    -10.55634372445243
  H   -4.49444148188035      1.21759742478570     -6.90988404759875
  H   -4.70525905135859      0.40596197661168     -3.78229643242322
  C   -3.84311313856811     -1.22727644906542    -10.17149456761358
  H   -4.77458999912223     -0.57084943166723     -8.34055441029314
  C   -3.84734686138489     -0.61412892860551     -8.91149384189731
  C   -2.67550587415860     -1.30104915166304    -10.93172873534942
  H   -2.68333189966707     -1.78159945466880    -11.91273440375841
  C   -3.70246916857635      0.66717069670532     -6.36678093816885
  C   -4.17469606980827      1.33574435861149     -3.99797611580672
  H   -2.85934495874672      2.38797932401173     -5.29301126134473
  C   -2.65816434848222     -0.06561591738256     -8.40699660640764
  C   -1.49202233426755     -0.75115855210031    -10.42016904588325
  C   -3.32522394126800      1.40977660893714     -5.10805472120208
  O   -2.55190648810144      0.55008798836390     -7.19721662027320
  Br  -6.41830922350742      2.48618907059768     -4.34195314197734
  C   -1.47866384694616     -0.13804930939862     -9.16955510022501
  H   -4.10197803232130     -0.33523548592537     -6.12589526715139
  H   -3.97746764498808      1.97442719027582     -3.13602363322035
  H   -0.56815020125852     -0.80065562289753    -11.00254347486840
  H   -0.56250126013940      0.29332505592094     -8.76018953799622
  H   -2.31911692890766      0.73699394369922     -4.49533805419427
  F   3.14585623955998     -0.10662660910212     -5.33441994466750
  F   1.19140845182542     -0.37591950438598     -6.21932278020258
  F   2.63348730002702      0.94034427873589     -7.16004323068350
  C   2.14442137429365      0.54394251697132     -5.96247665578453
  H   3.49167502706866      2.15681154847742     -4.15001607275193
  C   1.59458669874991      1.72812957890382     -5.12869349467036
  O   1.09336010904744      1.19841906081765     -3.92229262857270
  H   3.24504412530003      3.05453022494326     -5.67895501945494
  C   2.74861644739485      2.66994441697451     -4.77658182285676
  H   0.19473331706573      0.80453642029816     -4.03808371685968
  C   0.50844836841305      2.45161292456404     -5.93532295835093
  H   -0.31235093017569      1.77322288737237     -6.20964516196718
  H   0.92007448015574      2.89384004034879     -6.85400949736009
  H   2.34443825937675      3.52097579740086     -4.21029541620279
  H   0.09896172166240      3.26265527274671     -5.31565967279093
