# Supplementary material for: Effects of Hydrogen Bonding Solvation by Diverse Fluorinated Bulky Alcohols on the Reaction Rate and Selectivity in Crown Ether Mediated Nucleophilic Fluorination in an Aprotic Solvent
Source: ACS Org Inorg Au. 2024 Nov 28;5(1):69–83. doi: 10.1021/acsorginorgau.4c00081 (PMC11803469; doi:10.1021/acsorginorgau.4c00081)
Supplement: Supplementary file 5 — gg4c00081_si_005.zip [file gg4c00081_si_005.zip]

Archive with 17 entries (16 files):
- XYZ-F6/
- XYZ-F6/18C6.xyz
- XYZ-F6/HF.xyz
- XYZ-F6/KBr-18C6-TOHb.xyz
- XYZ-F6/KBr-18C6.xyz
- XYZ-F6/KBr.xyz
- XYZ-F6/KF-18C6-TOHb.xyz
- XYZ-F6/KF-18C6.xyz
- XYZ-F6/KF.xyz
- XYZ-F6/PE2.xyz
- XYZ-F6/RBr.xyz
- XYZ-F6/RF.xyz
- XYZ-F6/TOHa.xyz
- XYZ-F6/TS1-18C6-TOHb.xyz
- XYZ-F6/TS1-18C6.xyz
- XYZ-F6/TS2-18C6-c2.xyz
- XYZ-F6/TS2-18C6-TOHb.xyz
