# Supplementary material for: Effects of Hydrogen Bonding Solvation by Diverse Fluorinated Bulky Alcohols on the Reaction Rate and Selectivity in Crown Ether Mediated Nucleophilic Fluorination in an Aprotic Solvent
Source: ACS Org Inorg Au. 2024 Nov 28;5(1):69–83. doi: 10.1021/acsorginorgau.4c00081 (PMC11803469; doi:10.1021/acsorginorgau.4c00081)
Supplement: Supplementary file 5 — gg4c00081_si_005.zip [file gg4c00081_si_005.zip › XYZ-F6/18C6.xyz]

42
Coordinates from ORCA-job geom
  C   -2.99668578712361     -2.48512938298389     -3.89219210655890
  O   -1.70802933068505     -3.04007003153628     -3.73125358523659
  C   -3.97621271262987     -3.16205146617542     -2.96050214284808
  C   -0.71658670969586     -2.42313147141378     -4.52551126611080
  C   0.63652463628958     -3.03442683483356     -4.24004657205242
  O   1.08342450051863     -2.65465387256292     -2.95513525138134
  O   -3.71402197968093     -2.78945836699138     -1.62385940207570
  C   2.32098825913827     -3.22857900413274     -2.58963427755651
  C   2.70029662617349     -2.80769569202569     -1.18789199282663
  C   -4.55602585772288     -3.41721085859746     -0.67982312130591
  C   -4.17668367021157     -2.99633519255979      0.72191167329955
  O   -2.93913763321581     -3.57030626987371      1.08740321039500
  O   1.85830781727258     -3.43548132448992     -0.24386824013412
  C   -2.49223034032088     -3.19057270813546      2.37231885684229
  C   2.12050319489477     -3.06292829094123      1.09277996841223
  C   1.14097800812547     -3.73987574652997      2.02445425964162
  C   -1.13912668439850     -3.80189764773102      2.65776157457264
  O   -0.14768426349401     -3.18495827809023      1.86350150774566
  H   -3.34682377471635     -2.61926511598115     -4.93532345953100
  H   -2.97635319504478     -1.39716029051198     -3.68444816830918
  H   -5.00444719437069     -2.86478471857077     -3.24900989935219
  H   -3.90175074730388     -4.26130151866593     -3.07613568262230
  H   -0.68363216550858     -1.33428435682232     -4.32415881176683
  H   -0.94668158580252     -2.55598738258467     -5.60173526576221
  H   1.35197481267730     -2.69086083553631     -5.01392109787947
  H   0.56991928599298     -4.13765743939088     -4.31440698099202
  H   3.11837271543211     -2.90039868078706     -3.28630095758021
  H   2.26456419061345     -4.33358273227988     -2.64502182831366
  H   3.75744306560204     -3.08828061329962     -1.00752471563022
  H   2.62738779463381     -1.70598028814832     -1.09710219716060
  H   -4.48316157331277     -4.51892813645797     -0.77061377917988
  H   -5.61316078280823     -3.13657614851186     -0.86017996034435
  H   -4.97407095558128     -3.32447961253693      1.41859175885902
  H   -4.12021795927453     -1.89133322877463      0.77729203308002
  H   -3.20767983509202     -3.53414042198256      3.14619465439629
  H   -2.42560800615284     -2.08734468593020      2.44671118294583
  H   3.14873810277639     -3.36020131906864      1.38128395681124
  H   2.04605286554168     -1.96368014426052      1.20844850324950
  H   1.49109661963370     -3.60574595670673      3.06759271425599
  H   1.12067206511430     -4.82784367268945      1.81669587317031
  H   -0.90900815424480     -3.66907187038537      3.73398320938349
  H   -1.17210366203832     -4.89073839051171      2.45637582545049
