# Supplementary material for: Effects of Hydrogen Bonding Solvation by Diverse Fluorinated Bulky Alcohols on the Reaction Rate and Selectivity in Crown Ether Mediated Nucleophilic Fluorination in an Aprotic Solvent
Source: ACS Org Inorg Au. 2024 Nov 28;5(1):69–83. doi: 10.1021/acsorginorgau.4c00081 (PMC11803469; doi:10.1021/acsorginorgau.4c00081)
Supplement: Supplementary file 5 — gg4c00081_si_005.zip [file gg4c00081_si_005.zip › XYZ-F6/HF.xyz]

2
Coordinates from ORCA-job geom
  F   2.24072149307701      0.00000000000000      0.00000000000000
  H   3.17314850692299      0.00000000000000      0.00000000000000
