# Supplementary material for: Effects of Hydrogen Bonding Solvation by Diverse Fluorinated Bulky Alcohols on the Reaction Rate and Selectivity in Crown Ether Mediated Nucleophilic Fluorination in an Aprotic Solvent
Source: ACS Org Inorg Au. 2024 Nov 28;5(1):69–83. doi: 10.1021/acsorginorgau.4c00081 (PMC11803469; doi:10.1021/acsorginorgau.4c00081)
Supplement: Supplementary file 5 — gg4c00081_si_005.zip [file gg4c00081_si_005.zip › XYZ-F6/KBr-18C6-TOHb.xyz]

59
Coordinates from ORCA-job geom
  C   -2.62772831509787     -2.24943038487451     -3.68558048792486
  O   -1.43872374647509     -3.01317324758129     -3.58047419436393
  C   -3.64191082571486     -2.74904623845184     -2.68412391167194
  C   -0.44424252528538     -2.65534817778877     -4.52366244867498
  C   0.73565198816580     -3.58866427744932     -4.39390201469420
  O   1.35079990602800     -3.41112146343691     -3.13063541037204
  O   -3.16538590342720     -2.52147727315432     -1.37135166994928
  C   2.45309004088076     -4.27239480355226     -2.91200112697431
  C   3.06506684130621     -3.98662634488039     -1.56164551836549
  C   -4.06973366019893     -2.91429290282933     -0.35592553340354
  C   -3.48489056994249     -2.58426591907273      0.99680890704630
  O   -2.31119336298587     -3.35300969111839      1.20222683613868
  O   2.12701020598800     -4.28671616212722     -0.54384970037086
  C   -1.72039789364666     -3.17105249500277      2.47630971446251
  C   2.63997690480676     -4.14883767901439      0.76924868526508
  C   1.60410439490053     -4.60833130193736      1.76719925070773
  C   -0.54662676710407     -4.10939776828123      2.62815374970261
  O   0.46758743762072     -3.76655476419764      1.70060459051353
  H   -3.05507838186707     -2.34203714692574     -4.70235820193601
  H   -2.41102711021030     -1.17915588957195     -3.50383180481549
  H   -4.59593539357621     -2.21137648272366     -2.84638168530783
  H   -3.83113977657962     -3.82884209537665     -2.84033514958658
  H   -0.12278878692946     -1.60845724264317     -4.36108440326075
  H   -0.84503025764587     -2.73095309711357     -5.55254696639386
  H   1.45564367566823     -3.37065637632983     -5.20599636842960
  H   0.40137118651333     -4.63768709987947     -4.50966830539510
  H   3.22337564241232     -4.11914123489259     -3.69209898965922
  H   2.12514008258483     -5.32863420124579     -2.96206423986144
  H   3.97184617328640     -4.61036451927584     -1.44483664320383
  H   3.37358730327300     -2.92521755958350     -1.49773149989444
  H   -4.27531495469978     -3.99992828713293     -0.42778790510097
  H   -5.03171183178077     -2.37824962087922     -0.46885293376355
  H   -4.23641260897273     -2.81667582813119      1.77550723715426
  H   -3.25080311090114     -1.50476689180019      1.05877382419373
  H   -2.45377968863809     -3.39137096206455      3.27556099418917
  H   -1.39010380129750     -2.12150906170086      2.59962492479049
  H   3.54930865442873     -4.76730041311704      0.89372748542931
  H   2.91889645447954     -3.09494498416433      0.96298689593312
  H   2.04805746627589     -4.57783995549756      2.78078418862005
  H   1.31390305575531     -5.65557364589794      1.55558144421872
  H   -0.16095508591984     -4.03610770851444      3.66311842508548
  H   -0.87531148404801     -5.15343856550748      2.46255999399247
  K   -0.38184549916128     -2.87839894586315     -0.89330101527495
  Br  0.00863916986847      0.48929056036578     -0.60401847013524
  C   -3.38582731775211      2.23371566115754      0.90143436518241
  O   -2.55534158812769      1.17300137052111      1.25494279298731
  C   -4.62737889723310      1.64088097616242      0.15889716472297
  C   -2.71565703049822      3.28554762919433      0.01162189407008
  C   -3.81733660245286      2.88632119926219      2.24920261689356
  H   -1.81008295894599      1.04001935231221      0.61293091162813
  F   -5.50009364594721      2.58439614766404     -0.23784381553678
  F   -5.30580553317178      0.76261297454670      0.91351115533782
  F   -4.22353364988268      0.98826666776479     -0.94357147488139
  H   -3.39009272024742      4.12900850850693     -0.18756269620964
  H   -2.42401028783313      2.82719322429775     -0.94235490032986
  H   -1.81032263935423      3.65779862364860      0.50805743439662
  F   -4.75019371607294      3.84030346454535      2.07500032356967
  F   -2.76230239198389      3.46573006253651      2.84361283537492
  F   -4.31544626263310      1.99227228809767      3.11608084413542
