# Supplementary material for: Effects of Hydrogen Bonding Solvation by Diverse Fluorinated Bulky Alcohols on the Reaction Rate and Selectivity in Crown Ether Mediated Nucleophilic Fluorination in an Aprotic Solvent
Source: ACS Org Inorg Au. 2024 Nov 28;5(1):69–83. doi: 10.1021/acsorginorgau.4c00081 (PMC11803469; doi:10.1021/acsorginorgau.4c00081)
Supplement: Supplementary file 5 — gg4c00081_si_005.zip [file gg4c00081_si_005.zip › XYZ-F6/KBr-18C6.xyz]

44
Coordinates from ORCA-job geom
  Br  2.04024422512886     -4.37934516685688      0.07463471628988
  H   6.86258334568244     -2.93583431511545     -3.01489199196127
  H   5.16832916599810     -2.91360671610933     -4.73716520170037
  C   5.94243314108216     -3.52472137936673     -2.83730417733900
  H   5.25211252518796     -2.90396318346274     -2.23415237255463
  H   7.83770373803253     -3.93465808782613     -1.05824479027632
  C   5.30960489832519     -3.85316971285018     -4.16888313105774
  C   6.90331996494392     -4.50816104485706     -0.90591576413623
  H   5.97922365478466     -4.50897709871141     -4.75837451003782
  H   6.25166022796332     -3.92225451939170     -0.22953328069547
  O   6.25079056351845     -4.72230727148530     -2.14524044284409
  H   3.17483599125952     -3.88749799671132     -5.73233430727527
  O   4.06510543725459     -4.49010493273529     -3.95394254809369
  C   3.35971762326268     -4.80396364599646     -5.13951597869736
  H   7.84398666255250     -5.65059900182644      0.64024477754851
  C   7.24629041531736     -5.83609768916778     -0.27287113059849
  H   3.95244150936035     -5.49881391441912     -5.76543470485687
  H   7.86427887986906     -6.43917483270910     -0.96585757075917
  C   2.03120375514175     -5.42925146477879     -4.78518578886518
  K   3.90920957374905     -6.34729287659078     -1.79891119435860
  H   1.45555159467712     -4.74953811100981     -4.12788977871199
  O   6.05567087055392     -6.52951487201952      0.05060275080311
  H   1.44801695732036     -5.57848594186062     -5.71406525581507
  O   2.24495054607901     -6.66927693226981     -4.13440018491040
  C   6.26477833800637     -7.77480460896226      0.68867732205687
  H   6.84503711464112     -7.63683142291153      1.62131350783344
  H   6.84017028818894     -8.45170715974439      0.02788325156465
  C   1.04671996418001     -7.35547854973512     -3.81660316255899
  H   0.43497914891959     -6.75011676018731     -3.12019671639793
  C   4.93081819561298     -8.39377798888001      1.03339890568858
  H   4.34272447048568     -7.69806156656069      1.66256019860117
  H   0.44869224754480     -7.52897990408253     -4.73166669414491
  O   4.22113578974311     -8.69386186750293     -0.15576474964518
  O   2.02402696335952     -8.48184636767303     -1.95031512836042
  C   1.37386971587530     -8.68974853675189     -3.18947331181608
  H   5.10632651414413     -9.31613704877000      1.61947106204641
  H   2.02039566801461     -9.28126023675798     -3.86626726952663
  C   2.97681960307519     -9.33151644581500      0.07119026424826
  C   2.33146474093732     -9.67310142825275     -1.25102112195716
  H   2.31183078617976     -8.66990785496654      0.65912041055786
  H   3.01170294103579    -10.30576962086299     -1.85339088511611
  H   0.43290919529784     -9.25365199292290     -3.04048705380685
  H   3.12298583700264    -10.26488195942944      0.64798532596216
  H   1.40981721071015    -10.25487797110252     -1.05724229432549
