# Supplementary material for: Effects of Hydrogen Bonding Solvation by Diverse Fluorinated Bulky Alcohols on the Reaction Rate and Selectivity in Crown Ether Mediated Nucleophilic Fluorination in an Aprotic Solvent
Source: ACS Org Inorg Au. 2024 Nov 28;5(1):69–83. doi: 10.1021/acsorginorgau.4c00081 (PMC11803469; doi:10.1021/acsorginorgau.4c00081)
Supplement: Supplementary file 5 — gg4c00081_si_005.zip [file gg4c00081_si_005.zip › XYZ-F6/KF-18C6-TOHb.xyz]

59
Coordinates from ORCA-job geom
  C   -3.16666015026134     -2.46363545614523     -3.59907051105939
  O   -1.84658719817928     -2.95744041635229     -3.46321031543574
  C   -4.07266946172523     -3.16671475870337     -2.61727046011640
  C   -0.94147795882142     -2.43225906210066     -4.41691796885433
  C   0.41542299201822     -3.06851634247274     -4.23082996338415
  O   0.92461570467530     -2.72270762465079     -2.95924519747579
  O   -3.67969571189903     -2.84857915542188     -1.29750045464618
  C   2.23522972797540     -3.19758119243353     -2.71357708746509
  C   2.66623480860301     -2.80551245550159     -1.32036111684757
  C   -4.50380932573123     -3.42585283405165     -0.30331197735540
  C   -3.99843445847714     -3.04023228854915      1.06611015010752
  O   -2.72862811575331     -3.62919704691648      1.28473059241040
  O   1.89505706105799     -3.51214873299435     -0.36324949423424
  C   -2.20921467108908     -3.39307419216981      2.58059507375992
  C   2.27310482295921     -3.23166661427236      0.97289299340264
  C   1.37214317810792     -3.97959643937123      1.92670205652386
  C   -0.86545143330413     -4.06889594465008      2.71963964121359
  O   0.05971903977821     -3.45812871940246      1.84270181839899
  H   -3.54211713099565     -2.64628121313517     -4.62417149661791
  H   -3.18656099332330     -1.37129350836285     -3.41919950293714
  H   -5.11543687211288     -2.84165645963869     -2.79942792446399
  H   -4.02644504763971     -4.26161605743373     -2.77673577530695
  H   -0.86282293911287     -1.33330028080504     -4.30516795222729
  H   -1.29782748187274     -2.64262550377107     -5.44367665293014
  H   1.09033755892430     -2.70707035844162     -5.03090829114786
  H   0.33702964606077     -4.16895106800357     -4.32643328639904
  H   2.94337224822024     -2.75947350128332     -3.44368980405467
  H   2.27121914108523     -4.29841965455676     -2.82743652136636
  H   3.74007393317750     -3.04810267399438     -1.20029076747570
  H   2.53167426680404     -1.71780785687402     -1.17557987412974
  H   -4.51097259701671     -4.52839234812202     -0.40627971568514
  H   -5.54622264028786     -3.06876066126513     -0.41389011188669
  H   -4.72185770265389     -3.39584768901360      1.82493156464950
  H   -3.92574196870516     -1.93980507367662      1.14743016480612
  H   -2.89550546848632     -3.79744298590995      3.34963921647431
  H   -2.10369851282026     -2.30523184943556      2.75710861047774
  H   3.32030722901512     -3.54665005263757      1.14883539353561
  H   2.20075961846940     -2.14505486134037      1.16433204891322
  H   1.76619970238015     -3.86369058574310      2.95510242630040
  H   1.37192496916212     -5.06023535982727      1.68476190201669
  H   -0.52465393734914     -3.97338814948138      3.76895853769055
  H   -0.95675402923244     -5.14858187561796      2.49110357231301
  K   -0.84979494207046     -2.54367319777230     -0.71503655571596
  F   0.65921442528339     -0.26748221427746     -0.16223013108248
  C   -2.10504757957498      1.38482250829495      0.34854725674386
  O   -1.61806659582160      0.10131448918030      0.35442145314518
  C   -3.46449970378265      1.36172650541341     -0.41562303153454
  C   -1.18032763484064      2.41311526506891     -0.32522028002377
  C   -2.32890290254195      1.81400500209822      1.83495727152709
  H   -0.55259636319759      0.01674510969310      0.13158612688741
  F   -4.07193658206279      2.56872689800611     -0.43573303822112
  F   -4.34493385050724      0.49191940259635      0.10559631164633
  F   -3.26810078652534      1.00401650519607     -1.69588636054680
  H   -1.62247309592084      3.41847854719304     -0.33443578053027
  H   -0.98300969241927      2.09710346779277     -1.35760256361039
  H   -0.22382997312577      2.44844433100733      0.21147113859920
  F   -2.83964257705839      3.05642071672469      1.96555822519610
  F   -1.15257492403751      1.80523110717708      2.48911897079337
  F   -3.15001706342012      0.98197446113829      2.49775744723572
