# Supplementary material for: Effects of Hydrogen Bonding Solvation by Diverse Fluorinated Bulky Alcohols on the Reaction Rate and Selectivity in Crown Ether Mediated Nucleophilic Fluorination in an Aprotic Solvent
Source: ACS Org Inorg Au. 2024 Nov 28;5(1):69–83. doi: 10.1021/acsorginorgau.4c00081 (PMC11803469; doi:10.1021/acsorginorgau.4c00081)
Supplement: Supplementary file 5 — gg4c00081_si_005.zip [file gg4c00081_si_005.zip › XYZ-F6/KF-18C6.xyz]

44
Coordinates from ORCA-job geom
  C   -2.95548230179853     -2.42602611931049     -3.85615582459210
  O   -1.67007253878880     -2.96472790282252     -3.61095811176737
  C   -3.95783697738374     -3.05506245001834     -2.91942806028393
  C   -0.68943534881469     -2.55009661261636     -4.54484898579327
  C   0.63302680063123     -3.20488996146744     -4.21865954953293
  O   1.07035169980737     -2.76227494411671     -2.95152546646168
  O   -3.66443360248428     -2.70372901339453     -1.57998537143199
  C   2.36356528808451     -3.20074241525714     -2.58139752039668
  C   2.66926668869526     -2.71582478074769     -1.18397589652616
  C   -4.55895380540302     -3.28647742436490     -0.65024477443416
  C   -4.15443648290589     -2.92813876123215      0.75881096971978
  O   -2.89881555177815     -3.50852634056799      1.05355050508912
  O   1.86237083307878     -3.41611685313958     -0.24947018112190
  C   -2.49869673089981     -3.35114154638447      2.40127024553897
  C   2.05448141956489     -2.97342172506208      1.08513042599545
  C   1.14312930548891     -3.73874805522388      2.01508316315095
  C   -1.14799717490298     -3.99669589861015      2.60169904884276
  O   -0.19484179312393     -3.33002598417991      1.80169720244210
  H   -3.26954707184538     -2.63594417236147     -4.89677383559524
  H   -2.94336906468161     -1.32621391360916     -3.72459832465845
  H   -4.97174715435292     -2.70606917235309     -3.19600203572124
  H   -3.93661989293370     -4.15593551744303     -3.03441408128540
  H   -0.58037576155801     -1.44848041178872     -4.51972119826609
  H   -0.99003606480379     -2.83750485073867     -5.57090028284968
  H   1.36535055578915     -2.93045242142358     -5.00275872695431
  H   0.52635018285767     -4.30734094863639     -4.22677663042844
  H   3.11970284824068     -2.79302919322173     -3.28028624674242
  H   2.42265907695800     -4.30571660610052     -2.62561939822569
  H   3.74109708687762     -2.89177624899403     -0.96739268529700
  H   2.45905485820315     -1.63278761430313     -1.10936981904790
  H   -4.56165480628467     -4.38723911644245     -0.76757241884554
  H   -5.59000120159274     -2.92489980091461     -0.83047224944180
  H   -4.92921741362158     -3.30776495399333      1.45272454134083
  H   -4.10743704103973     -1.82782665276503      0.87862392676137
  H   -3.23274225896656     -3.82676427402032      3.08040126112832
  H   -2.44437014536574     -2.27610711498221      2.66096017056855
  H   3.10485406620639     -3.14124849685168      1.39350833717352
  H   1.82947863874928     -1.89261564349169      1.14630976729729
  H   1.44104784740209     -3.53252511088396      3.06162065670900
  H   1.24518585941899     -4.82786664124348      1.84229131455800
  H   -0.87668603464285     -3.92599958979903      3.67301950089702
  H   -1.19308429985539     -5.07062578273885      2.33450240556317
  K   -0.78218178826516     -2.43156230123587     -0.84153716498910
  F   0.57244925203975     -0.22205666114736     -0.26084860208568
