# Supplementary material for: Effects of Hydrogen Bonding Solvation by Diverse Fluorinated Bulky Alcohols on the Reaction Rate and Selectivity in Crown Ether Mediated Nucleophilic Fluorination in an Aprotic Solvent
Source: ACS Org Inorg Au. 2024 Nov 28;5(1):69–83. doi: 10.1021/acsorginorgau.4c00081 (PMC11803469; doi:10.1021/acsorginorgau.4c00081)
Supplement: Supplementary file 5 — gg4c00081_si_005.zip [file gg4c00081_si_005.zip › XYZ-F6/PE2.xyz]

20
Coordinates from ORCA-job geom
  C   0.67887775616314      1.35218721843516     -0.11517514845532
  C   2.01383263526751      0.95943610846455     -0.17185694713807
  C   2.36124690917309     -0.39646377313845     -0.09734047281748
  C   1.35192538717161     -1.35049274508159      0.03437142793139
  C   0.00394621918315     -0.97240163461247      0.09217204713189
  C   -0.33446457620987      0.38689345658403      0.01790249875170
  H   0.39605943769244      2.40576463935947     -0.17136289484071
  H   2.79229691741685      1.72005543110380     -0.27537465090852
  H   3.40901981766998     -0.70214100991417     -0.14198674776762
  H   1.60643202997840     -2.41211309575289      0.09315859113049
  H   -0.76349721040000     -1.73972804230139      0.19288427516899
  O   -1.61161075576415      0.86186435776397      0.06207315321035
  C   -2.69493704209806     -0.05317062355569      0.23202162058012
  C   -3.96923650758714      0.72881613995094      0.32279913687829
  H   -2.53598545258677     -0.63110299007520      1.16248688042212
  H   -2.72975514475673     -0.76676711417078     -0.61003205551101
  C   -5.03907488343761      0.51029425708789     -0.44505347086482
  H   -5.96049338666625      1.08461910427368     -0.31396305748517
  H   -5.03650802032130     -0.25682007375923     -1.22690108140345
  H   -3.99446412988828      1.50405038933837      1.09828689598685
