# Supplementary material for: Effects of Hydrogen Bonding Solvation by Diverse Fluorinated Bulky Alcohols on the Reaction Rate and Selectivity in Crown Ether Mediated Nucleophilic Fluorination in an Aprotic Solvent
Source: ACS Org Inorg Au. 2024 Nov 28;5(1):69–83. doi: 10.1021/acsorginorgau.4c00081 (PMC11803469; doi:10.1021/acsorginorgau.4c00081)
Supplement: Supplementary file 5 — gg4c00081_si_005.zip [file gg4c00081_si_005.zip › XYZ-F6/RBr.xyz]

22
Coordinates from ORCA-job geom
  C   0.76297374601399      1.36686942278259      0.01090595688680
  C   2.07127833551952      0.88895176599985      0.01228418622881
  C   2.32663498669857     -0.48888614406267     -0.01344963636229
  C   1.25270340363766     -1.37912033554714     -0.04080419932921
  C   -0.06930337465136     -0.91506763109750     -0.04246318881276
  C   -0.31495104556902      0.46553479098814     -0.01641845788331
  H   0.55160397164953      2.43827805603986      0.03089827670485
  H   2.90150706155019      1.59990738324354      0.03385715904361
  H   3.35364768160158     -0.86100099145239     -0.01221600134801
  H   1.43504613113330     -2.45686400225384     -0.06118912398879
  H   -0.88959173433393     -1.63246616285844     -0.06395109503569
  O   -1.56043724887470      1.02185405546291     -0.01501999116397
  C   -2.70536303099558      0.18132260173868     -0.03991185667599
  C   -3.93703491292677      1.08148316529945     -0.03067506999265
  H   -2.70270912490089     -0.48774096192709      0.83984887268202
  H   -2.69043724564416     -0.45212421669547     -0.94551319579574
  C   -5.21204311852622      0.25674531491258     -0.05004299374713
  H   -3.90179871389638      1.74695559644162     -0.90782911392679
  H   -3.90990366666750      1.71726674928420      0.86852897150277
  Br  -6.82491126127161      1.40537832954973     -0.04788431692874
  H   -5.31762837532236     -0.38030711047138      0.83688005577378
  H   -5.30452246422387     -0.35876967537722     -0.95352523783157
