# Supplementary material for: Effects of Hydrogen Bonding Solvation by Diverse Fluorinated Bulky Alcohols on the Reaction Rate and Selectivity in Crown Ether Mediated Nucleophilic Fluorination in an Aprotic Solvent
Source: ACS Org Inorg Au. 2024 Nov 28;5(1):69–83. doi: 10.1021/acsorginorgau.4c00081 (PMC11803469; doi:10.1021/acsorginorgau.4c00081)
Supplement: Supplementary file 5 — gg4c00081_si_005.zip [file gg4c00081_si_005.zip › XYZ-F6/RF.xyz]

22
Coordinates from ORCA-job geom
  C   0.77545089843817      1.36710856977718      0.01081445390800
  C   2.08989243669190      0.90671005089929      0.01147503120535
  C   2.36374000702960     -0.46771901242507     -0.01419778620858
  C   1.30170674533396     -1.37200503551430     -0.04071260904221
  C   -0.02649960377126     -0.92581478257355     -0.04166515787868
  C   -0.29033226108857      0.45144679637724     -0.01576759640687
  H   0.55022895501712      2.43569799465244      0.03069637648737
  H   2.91045044989383      1.62883780034958      0.03238748300136
  H   3.39553833227440     -0.82627954630008     -0.01359824136362
  H   1.49851613128732     -2.44722113520862     -0.06105039623050
  H   -0.83666278934110     -1.65461180155571     -0.06258879676704
  O   -1.54293029378535      0.99077328108208     -0.01419960846858
  C   -2.67614735282252      0.13419955589364     -0.03807681036185
  C   -3.91927795701002      1.01196215413438     -0.02985519979834
  H   -2.66136468644716     -0.53456228477592      0.84193111186679
  H   -2.64966053738668     -0.50063690761284     -0.94258517837328
  C   -5.19064781073655      0.18621260783462     -0.05195824241449
  H   -3.90069950940047      1.67780782348208     -0.90807006754726
  H   -3.91115112709951      1.64648232547663      0.87141812338781
  F   -6.30627795737129      1.04384354246125     -0.04641128281949
  H   -5.28053995811413     -0.46181098556648      0.83422924035494
  H   -5.26784211159169     -0.43340101088785     -0.95942484653083
