# Supplementary material for: Effects of Hydrogen Bonding Solvation by Diverse Fluorinated Bulky Alcohols on the Reaction Rate and Selectivity in Crown Ether Mediated Nucleophilic Fluorination in an Aprotic Solvent
Source: ACS Org Inorg Au. 2024 Nov 28;5(1):69–83. doi: 10.1021/acsorginorgau.4c00081 (PMC11803469; doi:10.1021/acsorginorgau.4c00081)
Supplement: Supplementary file 5 — gg4c00081_si_005.zip [file gg4c00081_si_005.zip › XYZ-F6/TOHa.xyz]

15
Coordinates from ORCA-job geom
  C   -4.52922018224822      3.87777970716012    -11.65432799019414
  O   -3.87220253717781      4.11106144002374    -10.43990922924410
  C   -5.92756404506859      3.25262324828124    -11.35319432308433
  C   -3.65361448361527      2.91520253277319    -12.51625320445107
  C   -4.69692404174132      5.21360693136956    -12.37530485829257
  H   -3.74749783529724      3.28758078233370     -9.94118479250631
  F   -6.62212099654898      2.97591673448011    -12.46541694043392
  F   -6.66083740627919      4.09791409225037    -10.61630687606952
  F   -5.81581514095070      2.11182955238733    -10.64764971050550
  F   -4.23044148872717      2.59296693337941    -13.68222638890129
  F   -3.38888714089151      1.77063151570645    -11.86022759885618
  F   -2.47520626692519      3.48979240861451    -12.79240209741537
  H   -5.20281685680440      5.08535134381239    -13.34139517513495
  H   -3.70760651717974      5.65841122710795    -12.54192945780191
  H   -5.28593506054461      5.89227155031985    -11.74534135710863
