# Supplementary material for: Effects of Hydrogen Bonding Solvation by Diverse Fluorinated Bulky Alcohols on the Reaction Rate and Selectivity in Crown Ether Mediated Nucleophilic Fluorination in an Aprotic Solvent
Source: ACS Org Inorg Au. 2024 Nov 28;5(1):69–83. doi: 10.1021/acsorginorgau.4c00081 (PMC11803469; doi:10.1021/acsorginorgau.4c00081)
Supplement: Supplementary file 5 — gg4c00081_si_005.zip [file gg4c00081_si_005.zip › XYZ-F6/TS1-18C6-TOHb.xyz]

81
Coordinates from ORCA-job geom com grad 0.0001 geometria 175
  C     -3.359404   -3.387351   -4.437064
  O     -1.963693   -3.175918   -4.316385
  C     -3.864427   -4.130457   -3.223665
  C     -1.360753   -2.638742   -5.479479
  C      0.126367   -2.496372   -5.259587
  O      0.370396   -1.569242   -4.216302
  O     -3.684251   -3.341814   -2.061598
  C      1.748308   -1.322331   -3.991616
  C      1.917735   -0.386032   -2.818476
  C     -4.118281   -3.987122   -0.876944
  C     -3.850403   -3.109189    0.321268
  O     -2.452805   -2.945819    0.490321
  O      1.461586   -1.020665   -1.637484
  C     -2.107010   -2.239021    1.671181
  C      1.686321   -0.275279   -0.453723
  C      1.275655   -1.100866    0.742839
  C     -0.605383   -2.120138    1.772821
  O     -0.118877   -1.334999    0.700155
  H     -3.580932   -3.992058   -5.336904
  H     -3.886040   -2.418883   -4.543857
  H     -4.936750   -4.363744   -3.369420
  H     -3.320900   -5.089080   -3.118356
  H     -1.807413   -1.655920   -5.725334
  H     -1.528593   -3.308111   -6.344826
  H      0.592837   -2.148994   -6.201237
  H      0.568880   -3.478412   -5.004874
  H      2.205641   -0.861382   -4.887956
  H      2.276063   -2.274122   -3.791071
  H      2.989666   -0.126427   -2.726813
  H      1.357433    0.553107   -2.992708
  H     -3.591628   -4.953752   -0.760043
  H     -5.203782   -4.197244   -0.930919
  H     -4.290602   -3.593975    1.213739
  H     -4.335241   -2.122587    0.196306
  H     -2.481842   -2.778941    2.561925
  H     -2.565459   -1.234628    1.655037
  H      2.758540   -0.018150   -0.358942
  H      1.110958    0.670280   -0.481040
  H      1.547593   -0.554146    1.666305
  H      1.824980   -2.062127    0.743594
  H     -0.352487   -1.646981    2.741252
  H     -0.136542   -3.123169    1.753423
  K     -1.300126   -1.747793   -1.871662
  F     -2.361465    0.706108   -2.141603
  H      1.959349    0.218954   -8.775716
  H     -1.681156    1.522414   -6.214894
  H     -3.202452    0.327647   -4.126013
  C      1.928005    1.123742   -8.162757
  H      0.153513    0.483048   -7.115652
  C      0.901349    1.269037   -7.219608
  C      2.898678    2.112540   -8.326379
  H      3.694241    1.990245   -9.064920
  C     -1.140454    1.715664   -5.272521
  C     -3.187033    1.370980   -3.832740
  H     -2.514095    3.245698   -4.596562
  C      0.849799    2.426663   -6.428211
  C      2.839572    3.265373   -7.531312
  C     -2.087756    2.297808   -4.235993
  O     -0.104521    2.667582   -5.486297
  Br    -4.790060    1.665840   -5.830512
  C      1.825761    3.425413   -6.589621
  H     -0.710132    0.762879   -4.915593
  H     -4.013690    1.739387   -3.237352
  H      3.591759    4.050171   -7.647481
  H      1.769177    4.320394   -5.965987
  H     -1.526013    2.533705   -3.317165
  F     -2.699592    3.340216    2.206795
  F     -1.492708    2.204870    0.813983
  C     -2.605191    2.159742    1.565725
  F     -2.411382    1.216155    2.501045
  H     -4.263429    3.968537    0.207308
  F     -5.394180    2.770655    2.258205
  H     -3.129529    3.169816   -0.917492
  C     -4.040046    3.031550   -0.319980
  C     -3.839062    1.861748    0.652963
  C     -5.122951    1.681249    1.514775
  F     -5.040129    0.637593    2.353407
  H     -4.871829    2.794669   -0.996279
  O     -3.636047    0.641351    0.028432
  H     -3.116861    0.729733   -0.835573
  F     -6.186888    1.466161    0.724363
