# Supplementary material for: Effects of Hydrogen Bonding Solvation by Diverse Fluorinated Bulky Alcohols on the Reaction Rate and Selectivity in Crown Ether Mediated Nucleophilic Fluorination in an Aprotic Solvent
Source: ACS Org Inorg Au. 2024 Nov 28;5(1):69–83. doi: 10.1021/acsorginorgau.4c00081 (PMC11803469; doi:10.1021/acsorginorgau.4c00081)
Supplement: Supplementary file 5 — gg4c00081_si_005.zip [file gg4c00081_si_005.zip › XYZ-F6/TS1-18C6.xyz]

66
Coordinates from ORCA-job geom
  C   -3.23752588664845     -3.61245757254523     -4.78082172666006
  O   -1.85323744708540     -3.38096315705574     -4.59361502141944
  C   -3.78946422608544     -4.35847121684183     -3.58996282223796
  C   -1.19911049795499     -2.84214572198434     -5.72751153535485
  C   0.27956386294376     -2.71569389344587     -5.44728009443794
  O   0.49283340947848     -1.78557074502322     -4.40140942385524
  O   -3.67925023751118     -3.56153865309965     -2.42495269226833
  C   1.86196398772091     -1.57309820995523     -4.10488571962704
  C   1.99304066218057     -0.65421311306771     -2.91333503219198
  C   -4.17424997964453     -4.20232240993889     -1.26347225824666
  C   -3.97013642165178     -3.31769364146616     -0.05745404382289
  O   -2.58421357620650     -3.15180093980794      0.18013494227437
  O   1.48278177623734     -1.29814336234725     -1.75999917642401
  C   -2.28958306224356     -2.43143507014392      1.36335000934924
  C   1.65528709926858     -0.56090168502574     -0.56328354617090
  C   1.16430506011777     -1.37980973373066      0.60742740993794
  C   -0.79308557584364     -2.34066734775327      1.54611618383789
  O   -0.23319150009350     -1.57236813640665      0.49848603793434
  H   -3.40673109242898     -4.22342014863691     -5.68793447672057
  H   -3.77352940902502     -2.65279620658317     -4.91660437907629
  H   -4.84945255911921     -4.61017998036284     -3.78696405545935
  H   -3.23630778682624     -5.30752600419136     -3.45242981105627
  H   -1.62542546950263     -1.85312531793143     -5.98478330726277
  H   -1.33802402460266     -3.50472980208167     -6.60322970405068
  H   0.78908096943236     -2.38180256950283     -6.37174058650654
  H   0.69773818342574     -3.70221880477318     -5.16889810025271
  H   2.37512167983658     -1.11347401141786     -4.97139154481559
  H   2.35748191886595     -2.53877933114455     -3.88839829852286
  H   3.06291513300408     -0.40659796449016     -2.77422369077799
  H   1.44850048434096      0.29212332100656     -3.09838445840678
  H   -3.65305036389731     -5.16718472326517     -1.11170532252726
  H   -5.25521762266374     -4.41532647087435     -1.37247042605245
  H   -4.45626133624751     -3.79445902582248      0.81529878059638
  H   -4.45254171269730     -2.33361471254265     -0.21640081869342
  H   -2.72586033045359     -2.94284261755826      2.24292833917653
  H   -2.72631188648593     -1.41535416198662      1.31077683993053
  H   2.72535704072826     -0.32376510490750     -0.40797944783501
  H   1.10016173900179      0.39554912274923     -0.61848331147907
  H   1.40783075065094     -0.84549467681287      1.54601281036348
  H   1.68446629599109     -2.35687974999376      0.62852196133849
  H   -0.58312957966895     -1.86895618957372      2.52548109497929
  H   -0.34832160962309     -3.35457971092057      1.55649296259161
  K   -1.32764110447839     -1.89345009204899     -2.12676156883382
  F   -2.34026841176189      0.51550386654224     -2.32879150039684
  H   2.45193882685560      0.04155071532634     -8.46890018686587
  H   -1.58279727360762      1.20287534995118     -6.41966886548545
  H   -3.08727839252966     -0.01498878391345     -4.33019843998562
  C   2.26464478463825      0.99366895161236     -7.96506296355101
  H   0.45891632451570      0.26876802329972     -7.03189363724654
  C   1.13179915200082      1.11789619175303     -7.14937961237905
  C   3.14505222979012      2.06192818427646     -8.14003003196231
  H   4.02505922771787      1.95515045962559     -8.77838730952997
  C   -1.13397671938662      1.51806315101100     -5.46133571624764
  C   -3.23742365573766      1.04310248763918     -4.15603300361407
  H   -2.67881421701757      2.94723613533674     -4.96337491379349
  C   0.87961141597032      2.33514061216971     -6.49804717280162
  C   2.88533064234449      3.27424466998248     -7.48636623325492
  C   -2.20156139778286      2.05754103133139     -4.52571814228998
  O   -0.18968234586801      2.56026831812877     -5.68624322587566
  Br  -4.70747350064587      1.08462952967009     -6.11100050286182
  C   1.76380791909389      3.41414494542200     -6.67238783276759
  H   -0.63221506089282      0.64436124476153     -5.00901994077852
  H   -4.07019832081277      1.33252902736194     -3.52685699219627
  H   3.56435334465681      4.12162419430515     -7.61329689444509
  H   1.55166794876261      4.35442985041001     -6.15858390415711
  H   -1.73127827483847      2.37313138730319     -3.58108394877595
