# Supplementary material for: Effects of Hydrogen Bonding Solvation by Diverse Fluorinated Bulky Alcohols on the Reaction Rate and Selectivity in Crown Ether Mediated Nucleophilic Fluorination in an Aprotic Solvent
Source: ACS Org Inorg Au. 2024 Nov 28;5(1):69–83. doi: 10.1021/acsorginorgau.4c00081 (PMC11803469; doi:10.1021/acsorginorgau.4c00081)
Supplement: Supplementary file 5 — gg4c00081_si_005.zip [file gg4c00081_si_005.zip › XYZ-F6/TS2-18C6-c2.xyz]

66
Coordinates from ORCA-job geom
  C   -2.86290364009140     -3.08679622123610     -5.51596425274931
  O   -1.71834973938635     -3.57835407938059     -4.83771818424698
  C   -4.06759615519077     -3.18278506627917     -4.61067275561400
  C   -0.54302811696029     -3.55754480602705     -5.62838073273536
  C   0.61131093573403     -4.12561673898305     -4.83756057539638
  O   0.92588065285728     -3.25499551983000     -3.76657041089401
  O   -3.92154166326156     -2.27940770114676     -3.52896672637449
  C   1.98006411423415     -3.71410674618594     -2.94289176481086
  C   2.28654329955233     -2.67406506600952     -1.89209806772145
  C   -4.97396754264179     -2.33985422235948     -2.58619110787356
  C   -4.76864375521320     -1.27720348812003     -1.53296533229858
  O   -3.57576582868959     -1.54171199056014     -0.81760569656666
  O   1.16668488745470     -2.51428562047849     -1.03965678469377
  C   -3.31434587757219     -0.61695103184348      0.22210712658039
  C   1.37288132066000     -1.57116243139741     -0.00372004890833
  C   0.18003267606315     -1.56204778917327      0.92057353168552
  C   -2.13239324023301     -1.09011894925039      1.03234264301192
  O   -0.96885614021308     -1.11162026964940      0.22515411917525
  H   -3.05338385725908     -3.68564405309374     -6.42723997870329
  H   -2.70210803422843     -2.03599700975132     -5.82022906374435
  H   -4.97591833654143     -2.93738081787041     -5.19358039001952
  H   -4.17567549571660     -4.21710953403330     -4.23091885036791
  H   -0.31369219732010     -2.52068010271424     -5.93898678178002
  H   -0.68463262177933     -4.16839333494853     -6.54074372210061
  H   1.48529259354830     -4.23971437701454     -5.50741371931376
  H   0.34785644102365     -5.12862781633858     -4.44947922518581
  H   2.89265886356476     -3.89061046528490     -3.54417614521065
  H   1.70107604630996     -4.67170249835630     -2.46211447076463
  H   3.16920875821756     -3.00153350389788     -1.30992059083159
  H   2.53833323129509     -1.71058027845029     -2.37588862342338
  H   -5.00808242551106     -3.34127213592684     -2.11476234178735
  H   -5.94880680195264     -2.16574204420696     -3.08114090653043
  H   -5.63753871076386     -1.27850139880757     -0.84728187347737
  H   -4.71626720080363     -0.27829334216234     -2.00758894396808
  H   -4.19028138456533     -0.53324642269745      0.89325764346169
  H   -3.11557088388699      0.38821931797450     -0.19876957479196
  H   2.27222388418781     -1.83512054399337      0.58514418185299
  H   1.53533643226264     -0.56234445383882     -0.43108759644141
  H   0.39701455509157     -0.89469928827940      1.77681830433689
  H   0.00543486477732     -2.57950828393441      1.31995355977450
  H   -1.99215611042864     -0.40722901709434      1.89222633231761
  H   -2.33374881079500     -2.10231462411886      1.43254274602725
  K   -1.25921561836783     -1.90253669353932     -2.56183785596527
  F   -0.96159647914187     -0.01730132386933     -4.42202166826780
  H   -7.97277707094564     -0.91950925499848     -7.28861692144218
  H   -4.74633879853215      1.94287505820270     -5.57790976293123
  H   -3.30064549907298      1.81830700506258     -2.74272488391704
  C   -6.92999637602453     -0.89352718533585     -7.61610463440195
  H   -6.31676882514613      0.29478672135624     -5.92358552015326
  C   -5.99241411945552     -0.20151270183469     -6.83782181540658
  C   -6.55110349584083     -1.54181268337619     -8.79197983079638
  H   -7.29007763959297     -2.07885909769622     -9.39087378666955
  C   -3.97706360762582      1.17660622158905     -5.36210898051949
  C   -2.76662561497201      2.36660591205823     -3.52297774573229
  H   -2.21212660669344      2.45298155696495     -5.57322752739161
  C   -4.65033125793973     -0.15799893479462     -7.24782614412171
  C   -5.20920537621781     -1.49490531445807     -9.19441652829100
  C   -2.72099747879413      1.82287362359251     -4.82801753162403
  O   -3.66170024634785      0.47798050270328     -6.56506185647181
  Br  -4.25526954614927      4.26141710912300     -3.28129056828480
  C   -4.26499351175977     -0.80983826089342     -8.43337221741764
  H   -4.39940257607899      0.47393683422683     -4.62083825724033
  H   -1.90399111373865      2.93305496902807     -3.16871779366397
  H   -4.89442835782429     -1.99780684101973    -10.11266940081813
  H   -3.21685347866665     -0.76670516620482     -8.73769159755834
  H   -1.82092629089870      0.87195171086431     -4.57918211981049
