# Supplementary material for: Effects of Hydrogen Bonding Solvation by Diverse Fluorinated Bulky Alcohols on the Reaction Rate and Selectivity in Crown Ether Mediated Nucleophilic Fluorination in an Aprotic Solvent
Source: ACS Org Inorg Au. 2024 Nov 28;5(1):69–83. doi: 10.1021/acsorginorgau.4c00081 (PMC11803469; doi:10.1021/acsorginorgau.4c00081)
Supplement: Supplementary file 5 — gg4c00081_si_005.zip [file gg4c00081_si_005.zip › XYZ-F6/TS2-18C6-TOHb.xyz]

81
Coordinates from ORCA-job geom
  C   -4.64431401727575     -3.12267825745067     -4.02536658558792
  O   -3.33956037342447     -3.67331197502188     -4.01038947231339
  C   -5.04229334633947     -2.70891439798194     -2.62860275123227
  C   -2.89401802189068     -4.12781043629472     -5.27702231323317
  C   -1.55653972977867     -4.81379062977469     -5.13039080502509
  O   -0.58340347126490     -3.88666646586540     -4.68329864212342
  O   -4.19354994972062     -1.66962915039194     -2.17282648213142
  C   0.71183126501678     -4.44595228106045     -4.55300037402195
  C   1.67915475997633     -3.39108084153761     -4.07176659344544
  C   -4.53244257718908     -1.18628366757264     -0.88446638491291
  C   -3.54227891398089     -0.12966407296120     -0.45540460241373
  O   -2.26079694977574     -0.71379289676420     -0.30513486558987
  O   1.30875735587910     -2.96792677289525     -2.77151693371555
  C   -1.27607439785928      0.17753437000061      0.18826207984679
  C   2.21266247964381     -2.04124414494830     -2.19187667485382
  C   1.75191936606233     -1.68741545128109     -0.79746171016362
  C   0.02331911236199     -0.56650404931127      0.38737424738580
  O   0.50841551452819     -1.01307163836604     -0.86488552206122
  H   -5.37297105341406     -3.86900260340301     -4.39522160230478
  H   -4.68369786962028     -2.24993842799301     -4.70530657107349
  H   -6.09456516102426     -2.36644718338025     -2.64759128424428
  H   -4.98070857380220     -3.57621005033146     -1.94332405851602
  H   -2.81530068364187     -3.27774100677172     -5.98190398315859
  H   -3.61587747830481     -4.85165558368435     -5.70071589755937
  H   -1.26515333483360     -5.23475279648842     -6.11175618113975
  H   -1.63957199608251     -5.65292372212473     -4.41301005767256
  H   1.06226765871367     -4.83490432815995     -5.52822188617086
  H   0.68943703067629     -5.29165082194102     -3.83897407060867
  H   2.69740522911834     -3.82482226176210     -4.05995050496929
  H   1.68585083665860     -2.52950913834189     -4.76664266105223
  H   -4.53206159323105     -2.01874986764297     -0.15489538229282
  H   -5.54726582726012     -0.74460888390517     -0.89483613384629
  H   -3.88239248062090      0.30489050073837      0.50386274428256
  H   -3.50491831355518      0.68759708563316     -1.20131891359459
  H   -1.59562314446552      0.60458302064734      1.15790570105697
  H   -1.12973216247882      1.01470524606060     -0.52127528332761
  H   3.22583847496814     -2.48260729908004     -2.13020371973582
  H   2.27144122323923     -1.12997866507264     -2.81523370221399
  H   2.51550724321764     -1.03954351439721     -0.32570671571370
  H   1.65627779886829     -2.60273443535870     -0.18186909855015
  H   0.75459832217730      0.11448614214952      0.86353121485057
  H   -0.13177830631711     -1.42693146390531      1.06666303328119
  K   -1.39982984632006     -2.03388423847759     -2.69172779154253
  F   -1.26440238879961      0.17053968103793     -4.16127240004410
  H   -4.88001655185845     -2.48744818327903    -10.31118697740456
  H   -4.33602387665437      0.94622639622113     -7.22830579102573
  H   -4.56726681666363      0.65111820737895     -3.98928939261217
  C   -3.91285321264944     -2.08952522840876     -9.99238102811900
  H   -4.77909757950447     -1.03028235520683     -8.32578747515772
  C   -3.85973916093816     -1.26143688564776     -8.86332256564513
  C   -2.75703470118256     -2.40682163644994    -10.70632761603281
  H   -2.80941833292448     -3.05358810799828    -11.58514893863487
  C   -3.59762250704872      0.42998732682047     -6.58552647900602
  C   -3.97308894107765      1.49455681103033     -4.34730139871941
  H   -2.62287288292248      2.24248666554657     -5.80935670962182
  C   -2.62428713313564     -0.74389993143045     -8.44432679697203
  C   -1.52725254027299     -1.88550290411872    -10.28123209028266
  C   -3.15894585164597      1.34492975147660     -5.46981737257890
  O   -2.46195219562327      0.06622945555255     -7.36167153276623
  Br  -6.19161216134560      2.73665636961995     -4.82237829690219
  C   -1.45674949900288     -1.06044178291065     -9.16126164160405
  H   -4.08781631584689     -0.47373406235353     -6.17939549062387
  H   -3.72414193336723      2.25099658407892     -3.60205352627898
  H   -0.61210912285191     -2.12394948567055    -10.82970841723539
  H   -0.50432452533316     -0.64712098502196     -8.82169237538336
  H   -2.18911609319881      0.71306664094564     -4.73734849126731
  F   2.66659548880979      1.59457404383243     -6.89054524940408
  F   0.60959333687223      2.25176310943988     -6.87010642409125
  F   2.19032830616915      3.63911387156456     -6.36062471740843
  C   1.78592795571139      2.36242836667910     -6.23054847860886
  F   3.86462717912250      1.08752064519210     -4.49822437217056
  C   1.61381482860241      1.92762846626111     -4.74046251897190
  O   1.21449250080312      0.59628715362752     -4.74254821129966
  F   3.55545700153583      3.17997453146401     -4.03637295947181
  C   2.98164457804650      1.96352019139080     -3.99541585202258
  H   0.24938020819649      0.49283037730846     -4.52083137439844
  C   0.63174875806815      2.87627095779534     -4.04427910877155
  H   -0.31848023264891      2.89205770878024     -4.59308249271890
  H   1.02875457818365      3.89897551010938     -3.99531457769768
  F   2.80793603010754      1.64901426781302     -2.70113044332067
  H   0.43982970863482      2.51521551400105     -3.02562322431590
